# Supplementary material for: Ccn2 Deletion Reduces Cardiac Dysfunction, Oxidative Markers, and Fibrosis Induced by Doxorubicin Administration in Mice
Source: Int J Mol Sci. 2024 Sep 5;25(17):9617. doi: 10.3390/ijms25179617 (PMC11394698; doi:10.3390/ijms25179617)
Supplement: Supplementary file 1 [file ijms-25-09617-s001.zip]

Archive with 1 entries (1 files):
- ijms-3137840-supplementary.pdf
